# Supplementary material for: Genistein and Vanadate Differentially Modulate Cortical GABAA Receptor/ATPase Activity and Behavior in Rats via a Phenol-Sensitive Mechanism
Source: Int J Mol Sci. 2025 Jun 15;26(12):5731. doi: 10.3390/ijms26125731 (PMC12193411; doi:10.3390/ijms26125731)
Supplement: Supplementary file 1 [file ijms-26-05731-s001.zip]

Archive with 1 entries (1 files):
- ijms-3638837-supplementary.pdf
